# Supplementary material for: Routine CT Diagnostics Cause Dose-Dependent Gene Expression Changes in Peripheral Blood Cells
Source: Int J Mol Sci. 2025 Mar 29;26(7):3185. doi: 10.3390/ijms26073185 (PMC11989232; doi:10.3390/ijms26073185)
Supplement: Supplementary file 1 [file ijms-26-03185-s001.zip]

Archive with 1 entries (1 files):
- ijms-3551601-supplementary.pdf
